# Supplementary material for: A Wearable Multimodal Sensing System for Tracking Changes in Pulmonary Fluid Status, Lung Sounds, and Respiratory Markers
Source: Sensors (Basel). 2022 Feb 2;22(3):1130. doi: 10.3390/s22031130 (PMC8838360; doi:10.3390/s22031130)
Supplement: Supplementary file 1 [file sensors-22-01130-s001.zip]

Archive with 1 entries (1 files):
- suppl_material.pdf
